# Supplementary material for: Safety of transcutaneous auricular vagus nerve stimulation (taVNS): a systematic review and meta-analysis
Source: Sci Rep. 2022 Dec 21;12:22055. doi: 10.1038/s41598-022-25864-1 (PMC9772204; doi:10.1038/s41598-022-25864-1)
Supplement: Supplementary file 8 — Supplementary Information 8. [file 41598_2022_25864_MOESM8_ESM.xlsx]

## Sheet: General
Supplementary material 8: general information (raw data) about all the studies included in this manuscript.
Author	Intervention/control	number of subjects	number of subjects in intervention group	number of subjects in control group	Type of study	Reporting of adverse events	total number of patients reporting AE	patients reporting AE in intervention group	patients reporting AE in control group	total number of AE	number of AE in intervention group	number of AE in control group	intensity of AE in intervention group	intensity AE in control group	treatment-related AE?	Adverse events reported:	Local problems at the stimulation site, such as mild or moderate pain, paresthesia, or pruritus during or after stimulation, and erythema, ulcer or scab	skin redness in intervention subjects	skin redness in control subjects	skin redness in intervention/ number of AE	skin redness in control/ number of events	Earpain in intervention subjects	Earpain in control subjects	Earpain in intervention group/ number of events	Earpain in control group/ number of events	Numbness in intervention subjects	Numbness in control subjects	headache in intervention subjects	headache in control subjects	headache in intervention group/ number of events	headache in control group/ number of events	dizziness in intervention subjects	dizziness in control subjects	dizziness in intervention group/ number of events	dizziness in control group/ number of events	skin irritation in intervention group	skin irritation in icontrol group	pressure in intervention subjects	pressure in control subjects	tingling in intervention subjects	tingling in control subjects	itching in intervention subjects	itching in control subjects	tinnitus in intervention group/ number of events	tinnitus in control group/ number of events	tinnitus in intervention subjects	tinnitus in control subjects	nausea in intervention subjects	nausea in control subjects
Aranow 2020	Active/Sham	18	12	6	Parallel	patients and number of AE	0	0	0						0		0	0					0			0		0					0			0			0		0		0	0					0
Burger 2016	Active/Sham	31	18	13	Parallel	mean of side effects		2.77 (1.01)	1.90 (2.08)				1.74 (.34)	1.46(.52)
Burger 2019	Active/Sham	97	48	49	Parallel	median of side effects
Busch 2012	Active/Sham	48	48	48	Cross-over	patients	51	39	12													2	1															8	6	7	2	10	1
D’Agostini 2021a	Active/Sham	67	32	35	Parallel	mean intensity of side effects																						2.09 (1.8)	1.97 (1.76)																			1.53 (1.32)	1.09 (0.51)
Huang 2014	Active/Sham	72	36	36	Parallel	patients	2	2	0																							2	0
Jacobs 2015	Active/Sham	30	30	30	Cross-over	patients and number of AE	0	0	0						0		0	0					0			0		0					0			0			0		0		0	0					0
Li 2022	Active/Sham	60	30	30	Parallel	patients	2	2	0									2	0
Maraver 2020	Active/Sham	43	43	43	Cross-over																							1.72(1.03)	1.70(0.94)																				1.25(0.72)
Sclocco 2020	Active/Sham	30	30	30	Cross-over	patients and number of AE	0	0	0						0		0	0					0			0		0					0			0			0		0		0	0					0
Stavrakis 2022	Active/Sham	52	26	26	Parallel	patients	5	2	3
Wu 2020	Active/Sham	21	10	11	Parallel	patients	1	1	0									1	0
Capone 2014	Active/sham	10	10	10	Cross-over	patients and number of AE	0	0	0						0		0	0					0			0		0					0			0			0		0		0	0					0
Capone 2017	Active/Sham	12	7	5	Parallel	patients and number of AE	0	0	0						0		0	0					0			0		0					0			0			0		0		0	0					0
Chang 2021	Active/Sham	36	18	18	Parallel	patients and number of AE	0	0	0						0		0	0					0			0		0					0			0			0		0		0	0					0
D'Agostini 2021b	Active/Sham	66	66	66	Cross-over	mean intensity of side effects												.81 (1.17)	.95 (1.17)			1.21 (1.45)	1.20 (1.44)			.91 (1.49)	1.14 (1.36)	.881 (1.39)	.73 (1.29)											2.14 (1.63)	2.40 (1.71)	1.94 (1.85)	1.55 (1.83)					.38 (1.02)	.28 (.79)
FRØKJÆR 2016	Active/Sham	18	18	18	Cross-over	patients and number of AE	0	0	0						0		0	0					0			0		0					0			0			0		0		0	0					0
Geng 2022	Active/Control	14	14	14	Cross-over	patients and number of AE	0	0	0						0		0	0					0			0		0					0			0			0		0		0	0					0
Jongkees 2018	Active/Sham	40	40	40	Cross-over	patients and number of AE	0	0	0						0		0	0					0			0		0					0			0			0		0		0	0					0
Pihlaja 2020	Active/Sham	25	25	25	Cross-over	patients and number of AE	0	0	0						0		0	0					0			0		0					0			0			0		0		0	0					0
Ricci 2020	Active/Sham	8	8	8	Cross-over	patients and number of AE	0	0	0
Sharon 2021	Active/Sham	25	24	24	Cross-over	mean intensity of side effects (0-9)																						1.82(0.20)	1.89(0.22)			1.82(0.22)	1.97(0.25)			2.17(0.28)	2.15(0.27)											1.67(0.19)	1.63(0.19)
Ventura-Bort 2018	Active/Sham	21	21	21	Cross-over	mean intensity of side effects (1-7)																						1.5 (1.5)	1.85 (1.18)			1.55 (0.6)	1.7 (1.13)			1.8 (1)	1.15 (0.49)											1.2 (0.61)	1.23 (0.55)
Warren 2019	Active/Sham	24	24	24	Cross-over	patients and number of AE	0	0	0						0		0	0					0			0		0					0			0			0		0		0	0					0
Zhu 2021	Active/Sham	18	0	18	Parallel	patients and number of AE	1	1	0																																			1	0	1	0
Aihua 2014	Active/Sham	60	30	30	Parallel	patients	4	4	0																							1	0
Bauer 2016	Active/Control	76	37	39	Parallel	patients and number of AE	55	32	33		191	183			25			3	1	3	1	6	3	8	5			12	14	30	24	5	2	11	2													3	3
Burger 2018	Active/Sham	85	42	43	Parallel	mean intensity of side effects (1-5)		2.20(0.65)	1.90(0.71)
Cao 2021	Active/control	24	24	24	Cross-over	patients and number of AE	0	0	0						0			0					0			0		0					0			0			0		0		0	0					0
Hasan 2015	Active/Sham	20	10	10	Parallel	adverse events	22				9	13
Jiao 2020	Active/control	72	36	36	Parallel	patients	5	4	1						3			0				2	1					1	0
Rong 2016	Active/Sham	69	69	69	Cross-over	patients	5	2	3																																			2	3
Sellaro 2017	Active/Sham	24	24	24	Cross-over	patients and number of AE	0	0	0						0			0					0			0		0					0			0			0		0		0	0					0
Song 2018	Active/Control	52	27	25	Parallel	patients	18	14	4													3	1					3	1			2	1															2	0
Steenbergen 2015	Active/Sham	30	15	15	Parallel	patients and number of AE	0	0	0						0			0					0			0		0					0			0			0		0		0	0					0
Straube 2015	Active/Control	46	24	22	Parallel	others
Sun 2021	Active/Sham	46	46	46	Cross-over	patients and number of AE	0	0	0						0			0					0			0		0					0			0			0		0		0	0					0
Tran 2018	Active/Sham	24	24	24	Cross-over	patients and number of AE	0	0	0						0			0					0			0		0					0			0			0		0		0	0					0
Badran1 2018	Active/Sham	15	15	15	Cross-over	patients and number of AE	0	0	0
Badran2 2018	Active/Sham	20	20	20	Cross-over	patients and number of AE	0	0	0
Colzato 2018	Active/Sham	32	32	32	Cross-over		DO NOT REPORT AE
Fischer 2018	Active/Sham	21	21	21	Cross-over	mean intensity of side effects (1-7)																						1.50 (0.22)	1.81 (0.25)			1.71 (0.21)	1.67 (0.24)			2.00 (0.30)	1.30 (0.21)											1.19 (0.13)	1.23 (0.12)
Giraudier 2020	Active/Sham	60	30	30	parallel	mean intensity of side effects (1-7)																						1.83 (1.42)	2.03 (1.38)			1.67 (1.15)	2.27 (1.55)			1.77 (1.45)	1.93 (1.55)											1.17 (0.75)	1.30 (0.75)
Hein1 2013	Active/Sham	22	11	11	parallel	patients and number of AE	0	0	0
Hein2 2013	Active/Sham	15	7	8	Parallel	patients and number of AE	0	0	0
Konjusha 2022	Active/Sham	45	45	45	Cross-over	mean intensity of side effects (1-5)																						1.37(0.10)	1.40(.10)																			1.06(0.03)	1.04(0.03)
Kutlu 2020	Active/Sham	59	24	35	Parallel	patients and number of AE	0	0	0						0		0	0					0			0		0					0			0			0		0		0	0					0
Sellaro 2015	Active/Sham	40	20	20	Parallel	patients and number of AE	0	0	0						0		0	0					0			0		0					0			0			0		0		0	0					0
Thakkar 2020	Active/Sham	37	14	23	Parallel	patients and number of AE	0	0	0						0		0	0					0			0		0					0			0			0		0		0	0					0
[truncated: 94 more columns]

## Sheet: AE information
Supplementary material 8: adverse events information (raw data) from all the studies included in this manuscript
Author	Intervention/ control	number of subjects	Side of stimulation	number of subjects in the intervention group	number of subjects in control group	Type of study	Category of reporting of adverse events	total number of patients reporting AE	number of subjects reporting AE in the intervention group	number of subjects reporting AE in the control group	total number of AE	number of AE in the intervention group	number of AE in the control group	intensity of the AE in intervention group	intensity of AE in control group	treatment-related AE?	Adverse events reported:	Local problems at the stimulation site, such as mild or moderate pain, paresthesia, or pruritus during or after stimulation, and erythema, ulcer or scab	skin redness in intervention subjects	skin redness in control subjects	skin redness in intervention/ number of AE	skin redness in control/ number of events	Earpain in intervention subjects	Earpain in control subjects	Earpain in intervention group/ number of events	Earpain in control group/ number of events	Numbness in intervention subjects	Numbness in control subjects	headache in intervention subjects	headache in control subjects	headache in intervention group/ number of events	headache in control group/ number of events	dizziness in intervention subjects	dizziness in control subjects	dizziness in intervention group/ number of events	dizziness in control group/ number of events	skin irritation in intervention group	skin irritation in icontrol group	pressure in intervention subjects	pressure in control subjects	tingling in intervention subjects	tingling in control subjects	itching in intervention subjects	itching in control subjects	tinnitus in intervention group/ number of events	tinnitus in control group/ number of events	tinnitus in intervention subjects	tinnitus in control subjects	nausea in intervention subjects
Aranow 2020	Active/Sham	18	0	12	6	Parallel	subjects and number of AE	0	0	0									0	0			0	0					0	0			0	0
Busch 2012	Active/Sham	48	0	48	48	Cross-over	subjects	51	39	12									0	0			2	1					0	0			0	0					8	6	7	2	10	1
Huang 2014	Active/Sham	72	3	36	36	Parallel	subjects	2	2	0									0	0			0	0					0	0			2	0
Jacobs 2015	Active/Sham	30	0	30	30	Cross-over	subjects and number of AE	0	0	0									0	0			0	0					0	0			0	0
Li 2022	Active/Sham	60	0	30	30	Parallel	subjects	2	2	0									2	0			0	0					0	0			0	0
Sclocco 2020	Active/Sham	30	0	30	30	Cross-over	subjects and number of AE	0	0	0									0	0			0	0					0	0			0	0
Stavrakis 2022	Active/Sham	52	3	26	26	Parallel	subjects	5	2	3									0	0			0	0					0	0			0	0
Wu 2020	Active/Sham	21	0	10	11	Parallel	subjects	1	1	0									1	0			0	0					0	0			0	0
Capone 2014	Active/sham	10	0	10	10	Cross-over	subjects and number of AE	0	0	0									0	0			0	0					0	0			0	0
Capone 2017	Active/Sham	12	0	7	5	Parallel	subjects and number of AE	0	0	0									0	0			0	0					0	0			0	0
Chang 2021	Active/Sham	36	0	18	18	Parallel	subjects and number of AE	0	0	0									0	0			0	0					0	0			0	0
FRØKJÆR 2016	Active/Sham	18	0	18	18	Cross-over	subjects and number of AE	0	0	0									0	0			0	0					0	0			0	0
Geng 2022	Active/Control	14	0	14	14	Cross-over	subjects and number of AE	0	0	0									0	0			0	0					0	0			0	0
Jongkees 2018	Active/Sham	40	0	40	40	Cross-over	subjects and number of AE	0	0	0									0	0			0	0					0	0			0	0
Pihlaja 2020	Active/Sham	25	0	25	25	Cross-over	subjects and number of AE	0	0	0									0	0			0	0					0	0			0	0
Ricci 2020	Active/Sham	8	0	8	8	Cross-over	subjects and number of AE	0	0	0									0	0			0	0					0	0			0	0
Warren 2019	Active/Sham	24	0	24	24	Cross-over	subjects and number of AE	0	0	0									0	0			0	0					0	0			0	0
Zhu 2021	Active/Sham	18	2	18	18	Parallel	subjects and number of AE	1	1	0									0	0			0	0					0	0			0	0											1	0	1	0
Aihua 2014	Active/Sham	60	2	30	30	Parallel	subjects	4	4	0									0	0			0	0					0	0			1	0
Bauer 2016	Active/Control	76	0	37	39	Parallel	subjects and number of AE	55	32	33		191	183						3	1	3	1	6	3	8	5			12	14	30	24	5	2	11	2													3
Cao 2021	Active/control	24	0	24	24	Cross-over	subjects and number of AE	0	0	0									0	0			0	0					0	0			0	0
Jiao 2020	Active/control	72	2	36	36	Parallel	subjects	5	4	1									0	0			2	1					1	0			0	0
Rong 2016	Active/Sham	69	2	69	69	Cross-over	subjects	5	2	3									0	0			0	0					0	0			0	0											2	3
Sellaro 2017	Active/Sham	24	0	24	24	Cross-over	subjects and number of AE	0	0	0									0	0			0	0					0	0			0	0
Song 2018	Active/Control	52	2	27	25	Parallel	subjects	18	14	4									0	0			3	1					3	1			2	1															2
Steenbergen 2015	Active/Sham	30	0	15	15	Parallel	subjects and number of AE	0	0	0									0	0			0	0					0	0			0	0
Sun 2021	Active/Sham	46	0	46	46	Cross-over	subjects and number of AE	0	0	0									0	0			0	0					0	0			0	0
Tran 2018	Active/Sham	24	0	24	24	Cross-over	subjects and number of AE	0	0	0									0	0			0	0					0	0			0	0
Badran1 2018	Active/Sham	15	0	15	15	Cross-over	subjects and number of AE	0	0	0									0	0			0	0					0	0			0	0
Badran2 2018	Active/Sham	20	0	20	20	Cross-over	subjects and number of AE	0	0	0									0	0			0	0					0	0			0	0
Hein1 2013	Active/Sham	22	2	11	11	parallel	subjects and number of AE	0	0	0									0	0			0	0					0	0			0	0
Hein2 2013	Active/Sham	15	2	7	8	Parallel	subjects and number of AE	0	0	0									0	0			0	0					0	0			0	0
Kutlu 2020	Active/Sham	59	2	24	35	Parallel	subjects and number of AE	0	0	0									0	0			0	0					0	0			0	0
Sellaro 2015	Active/Sham	40	0	20	20	Parallel	subjects and number of AE	0	0	0									0	0			0	0					0	0			0	0
Thakkar 2020	Active/Sham	37	0	14	23	Parallel	subjects and number of AE	0	0	0									0	0			0	0					0	0			0	0
[truncated: 94 more columns]

## Sheet: Mean(SD)_int
Supplementary material 8: all the studies included in this manuscript that report mean intensity of adverse events
Author	Intervention/control	number of subjects	number of subjects in the intervention group	number of subjects in the control group	Type of study	Reporting of adverse events	total number of subjects reporting	subjects reporting in aintervention group	subjects reporting in control group	total number of AE	number of AE in intervention group	number of AE in control group	intensity of AE reported in the intervention group	intensity of AE reported in the control group	treatment-related AE?	Adverse events reported:	Local problems at the stimulation site, such as mild or moderate pain, paresthesia, or pruritus during or after stimulation, and erythema, ulcer or scab	skin redness in intervention subjcets	skin redness in control subjects	Earpain in intervention subjects	Earpain in control subjects	Numbness in intervention subjects	Numbness in control subjects	headache in intervention subjects	headache sd in intervention subjects	headache in control subjects	headache sd in control subjects	dizziness in intervention subjects	dizziness sd in intervention subjects	dizziness in control subjects	dizziness sd in control subjects	skin irritation in intervention subjects	skin irritation sd in intervention subjects	skin irritation in control subjects	skin irritation sd in control subjects	pressure in control subjects	tingling in intervention subjects	tingling in control subjects	itching in intervention subjects	itching in control subjects	nausea in intervention subjects	nausea sd in intervention subjects	nausea in control subjects	nausea sd in control subjects	stinging sensation in intervention subjects	stinging sensation sd in intervention subjects	stinging sensation in control subjects	stinging sensation sd in control subjects	neckpain in intervention subjects
D’Agostini 2021a	Active/Sham	67	32	35	Parallel	mean intensity of side effects (0-6)																		2.09	1.8	1.97	1.76														1.53	1.32	1.09	0.51					2.63
D'Agostini 2021b	Active/Sham	66	66	66	Cross-over	mean intensity of side effects (1-7)												.81 (1.17)	.95 (1.17)	1.21 (1.45)	1.20 (1.44)	.91 (1.49)	1.14 (1.36)	0.881	1.39	0.73	1.29										2.14 (1.63)	2.40 (1.71)	1.94 (1.85)	1.55 (1.83)	0.38	1.02	0.28	0.79					0.72
Sharon 2021	Active/Sham	25	24	24	Cross-over	mean intensity of side effects (0-9)																		1.82	0.2	1.89	0.22	1.82	0.22	1.97	0.25	2.17	0.28	2.15	0.27						1.67	0.19	1.63	0.19	2.22	0.22	2.18	0.23	1.87
Ventura-Bort 2018	Active/Sham	21	21	21	Cross-over	mean intensity of side effects (1-7)																		1.5	1.5	1.85	1.18	1.55	0.6	1.7	1.13	1.8	1	1.15	0.49						1.2	0.61	1.23	0.55	2.87	2.07	1.95	1.39	1.5
Burger 2018	Active/Sham	85	42	43	Parallel	mean intensity of side effects (1-5)		2.20(0.65)	1.90(0.71)
Fischer 2018	Active/Sham	21	21	21	Cross-over	mean intensity of side effects (1-7)																		1.5	0.22	1.81	0.25	1.71	0.21	1.67	0.24	2	0.3	1.3	0.21						1.19	0.13	1.23	0.12	3	0.47	2.05	1.4	1.47
Giraudier 2020	Active/Sham	60	30	30	parallel	mean intensity of side effects (1-7)																		1.83	1.42	2.03	1.38	1.67	1.15	2.27	1.55	1.77	1.45	1.93	1.55						1.17	0.75	1.3	0.75	2.87	1.94	2.8	1.73	1.8
Konjusha 2022	Active/Sham	45	45	45	Cross-over	mean intensity of side effects (1-5)																		1.37	0.1	1.4	0.1														1.06	0.03	1.04	0.03	2.15	0.18	1.75	0.15	1.26
Maraver 2020	Active/Sham	43	43	43	Cross-over	mean intensity of side effects (1-5)																		1.72	1.03	1.7	0.94														1.25	0.72	1.25	0.62	2.62	1.38	2.65	1.49
[truncated: 36 more columns]

## Sheet: Incidence
Supplementary material 8: incidence of adverse events of all the studies included in this manuscript
Author	number of subjects in intervention	number of AE	cumulative exposure	Person time risk	skin redness in intervention subjects	Earpain in intervention subjects	Numbness in intervention subjects	headache in intervention subjects	dizziness in intervention subjects	skin irritation in intervention subjects	pressure in intervention subjects	tingling in intervention subjects	itching in intervention subjects	tinnitus in intervention subjects	nausea in intervention subjects	vomiting in intervention subjects	vertigo in intervention subjects	insomnia in intervention subjects	neckpain in intervention subjects	unpleasant sensation in intervention subjects	diarrhea in intervention subjects	nasopharyngitis in intervention subjects	prickling in intervention subjects	hospitalization in intervention subjects	drowsiness in intervention subjects	fatigue in intervention subjects	head full in intervention subjects	paresthesia	hoarseness	obstipation	objctive hearing loss	subjective hearing loss	stinging	breathing difficulties	chest sensation	mood change	vibration	arrhythmia	conjunctivitis	scotoma	floating body	desadaptation	handpain	cripling sensations	flashbacks	feeling of flaccidness
Aranow 2020	12	0	20	240	0	0	0	0	0	0	0	0	0	0	0	0	0	0	0	0	0	0	0	0	0	0	0	0	0	0	0	0	0	0	0	0	0	0	0	0	0	0	0	0	0	0
Busch 2012	48	39	40	1920	0	2	0	0	0	0	8	7	10	0	0	0	0	0	0	0	0	0	12	0	0	0	0	0	0	0	0	0	0	0	0	0	0	0	0	0	0	0	0	0	0	0
Huang 2014	36	2	1800	64800	0	0	0	0	2	0	0	0	0	0	0	0	0	0	0	0	0	0	0	0	0	0	0	0	0	0	0	0	0	0	0	0	0	0	0	0	0	0	0	0	0	0
Jacobs 2015	30	0	17	510	0	0	0	0	0	0	0	0	0	0	0	0	0	0	0	0	0	0	0	0	0	0	0	0	0	0	0	0	0	0	0	0	0	0	0	0	0	0	0	0	0	0
Li 2022	30	2	400	12000	2	0	0	0	0	0	0	0	0	0	0	0	0	0	0	0	0	0	0	0	0	0	0	0	0	0	0	0	0	0	0	0	0	0	0	0	0	0	0	0	0	0
Sclocco 2020	30	0	34	1020	0	0	0	0	0	0	0	0	0	0	0	0	0	0	0	0	0	0	0	0	0	0	0	0	0	0	0	0	0	0	0	0	0	0	0	0	0	0	0	0	0	0
Stavrakis 2022	26	3	5400	140400	0	0	0	0	0	0	0	0	0	0	0	0	0	0	0	0	0	0	0	3	0	0	0	0	0	0	0	0	0	0	0	0	0	0	0	0	0	0	0	0	0	0
Wu 2020	10	1	450	4500	1	0	0	0	0	0	0	0	0	0	0	0	0	0	0	0	0	0	0	0	0	0	0	0	0	0	0	0	0	0	0	0	0	0	0	0	0	0	0	0	0	0
Capone 2014	10	0	60	600	0	0	0	0	0	0	0	0	0	0	0	0	0	0	0	0	0	0	0	0	0	0	0	0	0	0	0	0	0	0	0	0	0	0	0	0	0	0	0	0	0	0
Capone 2017	7	0	600	4200	0	0	0	0	0	0	0	0	0	0	0	0	0	0	0	0	0	0	0	0	0	0	0	0	0	0	0	0	0	0	0	0	0	0	0	0	0	0	0	0	0	0
Chang 2021	18	0	540	9720	0	0	0	0	0	0	0	0	0	0	0	0	0	0	0	0	0	0	0	0	0	0	0	0	0	0	0	0	0	0	0	0	0	0	0	0	0	0	0	0	0	0
FRØKJÆR 2016	18	0	60	1080	0	0	0	0	0	0	0	0	0	0	0	0	0	0	0	0	0	0	0	0	0	0	0	0	0	0	0	0	0	0	0	0	0	0	0	0	0	0	0	0	0	0
Geng 2022	14	0	5	70	0	0	0	0	0	0	0	0	0	0	0	0	0	0	0	0	0	0	0	0	0	0	0	0	0	0	0	0	0	0	0	0	0	0	0	0	0	0	0	0	0	0
Jongkees 2018	40	0	15	600	0	0	0	0	0	0	0	0	0	0	0	0	0	0	0	0	0	0	0	0	0	0	0	0	0	0	0	0	0	0	0	0	0	0	0	0	0	0	0	0	0	0
Ricci 2020	8	0	60	480	0	0	0	0	0	0	0	0	0	0	0	0	0	0	0	0	0	0	0	0	0	0	0	0	0	0	0	0	0	0	0	0	0	0	0	0	0	0	0	0	0	0
Warren 2019	24	0	20	480	0	0	0	0	0	0	0	0	0	0	0	0	0	0	0	0	0	0	0	0	0	0	0	0	0	0	0	0	0	0	0	0	0	0	0	0	0	0	0	0	0	0
Zhu 2021	18	2	1680	30240	0	0	0	0	0	0	0	0	0	1	0	0	0	1	0	0	0	0	0	0	0	0	0	0	0	0	0	0	0	0	0	0	0	0	0	0	0	0	0	0	0	0
Aihua 2014	30	4	21600	648000	0	0	0	0	1	0	0	0	0	0	0	0	0	0	0	0	0	0	0	0	3	0	0	0	0	0	0	0	0	0	0	0	0	0	0	0	0	0	0	0	0	0
Bauer 2016	37	46	33600	1243200	3	6	0	12	5	0	0	0	0	0	3	0	4	0	0	0	2	10	0	0	0	1	0	0	0	0	0	0	0	0	0	0	0	0	0	0	0	0	0	0	0	0
Cao 2021	24	0	16	384	0	0	0	0	0	0	0	0	0	0	0	0	0	0	0	0	0	0	0	0	0	0	0	0	0	0	0	0	0	0	0	0	0	0	0	0	0	0	0	0	0	0
Jiao 2020	36	4	1200	43200	0	2	0	1	0	0	0	0	0	0	0	0	0	0	0	0	0	0	0	0	0	0	1	0	0	0	0	0	0	0	0	0	0	0	0	0	0	0	0	0	0	0
Rong 2016	69	0	5400	372600	0	0	0	0	0	0	0	0	0	0	0	0	0	0	0	0	0	0	0	0	0	0	0	0	0	0	0	0	0	0	0	0	0	0	0	0	0	0	0	0	0	0
Song 2018	27	13	240	6480	0	3	0	3	2	0	0	0	0	0	2	0	1	0	0	0	0	0	0	0	0	2	0	0	0	0	0	0	0	0	0	0	0	0	0	0	0	0	0	0	0	0
Steenbergen 2015	15	0	25	375	0	0	0	0	0	0	0	0	0	0	0	0	0	0	0	0	0	0	0	0	0	0	0	0	0	0	0	0	0	0	0	0	0	0	0	0	0	0	0	0	0	0
Sun 2021	46	0	45	2070	0	0	0	0	0	0	0	0	0	0	0	0	0	0	0	0	0	0	0	0	0	0	0	0	0	0	0	0	0	0	0	0	0	0	0	0	0	0	0	0	0	0
Tran 2018	24	0	60	1440	0	0	0	0	0	0	0	0	0	0	0	0	0	0	0	0	0	0	0	0	0	0	0	0	0	0	0	0	0	0	0	0	0	0	0	0	0	0	0	0	0	0
Badran1 2018	15	0	9	135	0	0	0	0	0	0	0	0	0	0	0	0	0	0	0	0	0	0	0	0	0	0	0	0	0	0	0	0	0	0	0	0	0	0	0	0	0	0	0	0	0	0
Badran2 2018	20	0	10	200	0	0	0	0	0	0	0	0	0	0	0	0	0	0	0	0	0	0	0	0	0	0	0	0	0	0	0	0	0	0	0	0	0	0	0	0	0	0	0	0	0	0
Hein1 2013	11	0	150	1650	0	0	0	0	0	0	0	0	0	0	0	0	0	0	0	0	0	0	0	0	0	0	0	0	0	0	0	0	0	0	0	0	0	0	0	0	0	0	0	0	0	0
Hein2 2013	7	0	300	2100	0	0	0	0	0	0	0	0	0	0	0	0	0	0	0	0	0	0	0	0	0	0	0	0	0	0	0	0	0	0	0	0	0	0	0	0	0	0	0	0	0	0
Kutlu 2020	24	0	600	14400	0	0	0	0	0	0	0	0	0	0	0	0	0	0	0	0	0	0	0	0	0	0	0	0	0	0	0	0	0	0	0	0	0	0	0	0	0	0	0	0	0	0
Sellaro 2015	20	0	75	1500	0	0	0	0	0	0	0	0	0	0	0	0	0	0	0	0	0	0	0	0	0	0	0	0	0	0	0	0	0	0	0	0	0	0	0	0	0	0	0	0	0	0
Bandran 2020	14	0	420	5880	0	0	0	0	0	0	0	0	0	0	0	0	0	0	0	0	0	0	0	0	0	0	0	0	0	0	0	0	0	0	0	0	0	0	0	0	0	0	0	0	0	0
Barbella 2018	20	4	43200	864000	0	1	0	1	0	1	0	0	0	0	0	0	0	0	0	1	0	0	0	0	0	0	0	0	0	0	0	0	0	0	0	0	0	0	0	0	0	0	0	0	0	0
Courties 2022	20	13	1800	36000	0	3	0	0	0	0	0	3	0	0	0	0	0	1	0	0	0	0	0	0	0	1	0	0	0	0	0	0	0	0	0	0	0	0	1	1	1	1	1	0	0	0
Early 2018	1	1	100800	100800	0	0	0	0	0	0	0	0	0	0	0	0	0	0	0	0	0	0	0	0	0	0	0	0	0	0	1	0	0	0	0	0	0	0	0	0	0	0	0	0	0	0
Evensen 2021	20	13	7200	144000	0	0	0	2	0	0	1	0	0	0	0	0	0	0	1	1	0	0	0	0	0	2	0	0	0	0	0	0	0	0	0	2	1	0	0	0	0	0	0	1	1	1
Gurtubay 2021	26	0	8	208	0	0	0	0	0	0	0	0	0	0	0	0	0	0	0	0	0	0	0	0	0	0	0	0	0	0	0	0	0	0	0	0	0	0	0	0	0	0	0	0	0	0
Hakon 2020	5	0	14400	72000	0	0	0	0	0	0	0	0	0	0	0	0	0	0	0	0	0	0	0	0	0	0	0	0	0	0	0	0	0	0	0	0	0	0	0	0	0	0	0	0	0	0
He 2013	14	0	16200	226800	0	0	0	0	0	0	0	0	0	0	0	0	0	0	0	0	0	0	0	0	0	0	0	0	0	0	0	0	0	0	0	0	0	0	0	0	0	0	0	0	0	0
Hong 2018	14	0	10	140	0	0	0	0	0	0	0	0	0	0	0	0	0	0	0	0	0	0	0	0	0	0	0	0	0	0	0	0	0	0	0	0	0	0	0	0	0	0	0	0	0	0
Kaczmarczyk 2021	5	0	21600	108000	0	0	0	0	0	0	0	0	0	0	0	0	0	0	0	0	0	0	0	0	0	0	0	0	0	0	0	0	0	0	0	0	0	0	0	0	0	0	0	0	0	0
LEHTIMÄKI 2013	10	0	420	4200	0	0	0	0	0	0	0	0	0	0	0	0	0	0	0	0	0	0	0	0	0	0	0	0	0	0	0	0	0	0	0	0	0	0	0	0	0	0	0	0	0	0
Liu 2018	17	1	10800	183600	0	0	0	0	1	0	0	0	0	0	0	0	0	0	0	0	0	0	0	0	0	0	0	0	0	0	0	0	0	0	0	0	0	0	0	0	0	0	0	0	0	0
Manning 2019	5	1	86400	432000	0	0	0	0	0	0	0	0	0	0	0	0	0	0	0	0	0	0	0	0	0	0	0	0	0	0	0	0	1	0	0	0	0	0	0	0	0	0	0	0	0	0
Merchant 2022	7	0	975	6825	0	0	0	0	0	0	0	0	0	0	0	0	0	0	0	0	0	0	0	0	0	0	0	0	0	0	0	0	0	0	0	0	0	0	0	0	0	0	0	0	0	0
Peijing 2014	50	1	10800	540000	0	0	0	0	1	0	0	0	0	0	0	0	0	0	0	0	0	0	0	0	0	0	0	0	0	0	0	0	0	0	0	0	0	0	0	0	0	0	0	0	0	0
Polini 2022	10	2	120	1200	2	0	0	0	0	0	0	0	0	0	0	0	0	0	0	0	0	0	0	0	0	0	0	0	0	0	0	0	0	0	0	0	0	0	0	0	0	0	0	0	0	0
Redgrave 2018	13	3	1080	14040	0	0	0	0	1	0	0	0	0	0	0	0	0	0	0	0	0	0	0	0	0	2	0	0	0	0	0	0	0	0	0	0	0	0	0	0	0	0	0	0	0	0
Sabers 2021	37	6	43200	1598400	0	0	0	1	1	1	0	0	1	1	0	0	0	0	0	0	0	0	0	0	0	0	0	0	0	0	0	0	1	0	0	0	0	0	0	0	0	0	0	0	0	0
Shim 2015	30	0	300	9000	0	0	0	0	0	0	0	0	0	0	0	0	0	0	0	0	0	0	0	0	0	0	0	0	0	0	0	0	0	0	0	0	0	0	0	0	0	0	0	0	0	0
Stefan 2012	10	3	48600	486000	0	0	0	1	0	0	0	0	0	0	0	0	0	0	0	0	0	0	0	0	0	0	0	0	1	1	0	0	0	0	0	0	0	0	0	0	0	0	0	0	0	0
Suk 2018	24	0	32	768	0	0	0	0	0	0	0	0	0	0	0	0	0	0	0	0	0	0	0	0	0	0	0	0	0	0	0	0	0	0	0	0	0	0	0	0	0	0	0	0	0	0
Széles 2021	9	3	176	1584	0	0	0	0	0	0	0	0	0	0	0	0	0	0	0	3	0	0	0	0	0	0	0	0	0	0	0	0	0	0	0	0	0	0	0	0	0	0	0	0	0	0
Wrede 2021	14	0	60	840	0	0	0	0	0	0	0	0	0	0	0	0	0	0	0	0	0	0	0	0	0	0	0	0	0	0	0	0	0	0	0	0	0	0	0	0	0	0	0	0	0	0
Ylikoski 2020	171	0	1680	287280	0	0	0	0	0	0	0	0	0	0	0	0	0	0	0	0	0	0	0	0	0	0	0	0	0	0	0	0	0	0	0	0	0	0	0	0	0	0	0	0	0	0

## Sheet: Study characteristics
Supplementary material 8: study characteristics of all the studies included in this manuscript. Group 1: studies did not report adverse events; Group 2: studies reported no adverse events; Group 3: studies that report at least one adverse event.
author/year	group	Gender/sex	percentage of female subjects	Age	Number of subjects	Healthy population	Study design	Does the study have a control group	stimulation lasting more than 60 min	more than 2 sessions	adjustable intensity	20-30 Hz frequency	pulse width up until 250 microseconds\	only unilateral stimulation performed
Steenbergen 2019	1	32	0.340426	22.32	94	yes	crossover	yes	yes	no	no	yes	no	yes
Steenbergen 2021	1	49	0.816667	20.38	60	yes	crossover	yes	no	no	no	yes	no	yes
Steidel 2021	1	33	0.634615	25.5	52	yes	parallel	yes	yes	no	yes	yes	yes	yes
Szeska 2020	1	57	0.7125	22.75	80	yes	parallel	yes	no	no	yes	yes	no
Teckentrup 2020	1	14	0.636364	23.3	22	yes	crossover	yes	no	no	yes	yes		yes
Teckentrup 2021	1	22	0.55	25.5	40	yes	crossover	yes	no	no	yes	yes		yes
Tobaldini 2019	1	8	0.615385	27	13	yes	crossover	yes	no	no	yes	yes	yes	yes
Tu 2018	1		0		20	no	open label pilot	no	no	yes	yes	yes		no
tU 2018 2	1		0		41	no	crossover	yes	no	yes	yes	yes		no
Ulgen 2019	1	0	0		5	yea	one arm	no	no	no	no	yes	yes	yes
Usichenko 2017	1	9	0.45	28	20	yea	crossover	yes	no	no	yes	no	yes	no
Veiz 2021	1	10	0.5	23.5	20	yea	crossover	yes	no	no	no	yes	yes	yes
Verkuil 2019	1		0	20.99	97	no	parallel	yes	no	no	no	yes	yes	yes
Villani 2022	1	33	0.66	22.74	50	yes	crossover	yes	no	no	yes	yes	no	yes
Vosseler 2020	1	0	0	24	15	yes	crossover	yes	yes	no		yes		yes
Weber 2021	1	6	0.75	43.88	8	no	crossover	yes	yes	no	yes	yes		yes
Wu 2021-1	1	62	0.688889	49.44	90	no	parallel	yes	no	yes	yes	yes		yes
Wu 2021-2	1	28	0.56	47.8	50	no	one arm	no	no	yes	yes	yes	yes
Yakunina 2016	1	19	0.513514	30.9	37	yes	crossover	yes	no	yes	yes	yes	no	yes
Yakunina 2018	1	9	0.25	51	36	no	crossover	no	no	yes	yes	yes	no	yes
Yu 2016	1	1	1	73	1	no	case study	no	no	yes	yes	yes		no
Zhang 2019	1	22	0.846154	32.5	26	no	crossover	yes	no	no	yes	no		yes
Zhang 2021-1	1		0		20	no	one arm	no	no	yes	yes	yes
Zhang 2021-2	1		0		70	no	parallel	yes	no	yes	yes	no	yes	yes
Zhao 2020	1	13	0.590909	42.57	22	no	parallel	no	no	no	yes	yes	yes	no
Kühnel 2020	1	23	0.589744	25.5	39	yes	crossover	yes	yes	no	yes	yes		yes
Laqua 2014	1	0	0	25	22	yes	crossover	yes	no	no		no		no
Liu 2016	1	23	0.469388	40.19	49	no	parallel	yes	yes	yes	yes	yes		no
Llanos 2020	1	20	0.555556	21.6	36	yes	parallel	no		no	yes	yes	yes	yes
Luo 2020	1	25	0.925926	29.85	27	no	crossover	yes	no	no		no	yes	yes
Machetanz 2021	1	8	0.615385	29.85	13	yes	one arm	no		no	no	yes	yes	yes
Melis 2020	1	15	1		15	no	one arm	no	yes	yes	yes	yes	no	yes
Mertens 2020	1	38	0.584615	22.2	65	yes	crossover	yes		no	yes	yes	yes	yes
Mertens 2022	1	0	0		15	yes	crossover	yes	yes	no	yes	yes	yes	yes
Mertens 2022	1	10	0.625	39.47	16	no	one arm	no	no	no	yes	yes	yes	yes
Mion 2020	1	12	1	49	12	no	one arm	no	yes	yes	yes	yes	yes	yes
Napadow 2012	1	15	1	36.3	15	no		no	no	no	yes	yes	no	yes
Obst 2020	1	15	0.483871	23	31	yes	crossover	yes	yes	no	no	yes		yes
Obst 2021	1	0	0	32.26	34	no	parallel	yes	yes	yes	yes	yes		yes
Paleczny 2021	1	6	0.5	23	12	yes	crossover	no	no	no	yes	yes
Peng 2018	1	14	0.583333	33	24	yes	parallel	yes	no	no	no	yes	yes	yes
Phillips 2021	1	29	0.644444	22.13	45	yes	parallel	yes	no	no	yes	no	yes	yes
Poppa 2022	1	27	0.6	23.1	45	yes	crossover	yes	no	no	yes	yes	yes	yes
Rufener 2018	1	10	0.5	24.85	20	yes	crossover	yes	yes	no	no	yes	yes	yes
Sellaro 2015	1	21	0.875	19.13	24	yes	crossover	yes	no	no	no	yes	no	yes
Shen 2022	1
Shi 2021	1	32	0.761905	45.55	42	no	parallel	yes	no	yes	yes	yes	no	no
Sinkovec 2021	1	0	0	23	15	yes	crossover	yes	no	no		yes	no	yes
Gancheva 2018	1		0	51	14	yes	crossover	yes	no	no	no	yes	yes	yes
Garcia 2017	1	30	0.9375	35.9	32	no	crossover	yes	no	no	yes	yes	no	yes
Garcia 2021	1	20	1	30.3	20	no	crossover	no	no	no	yes	yes	no	yes
Gauthey 2020	1	0	0	27	28	yes	crossover	yes	no	no	yes	yes	yes	yes
Genheimer 2017	1	41	0.546667	24.61	75	yes	crossover	yes	no	no	yes	yes	yes
Gomolka 2018	1	6	0.428571	25.25	14	no	parallel	no	yes	yes
Hackl 2017	1	30	0.75	65.5	40	no	parallel	yes	no	yes	yes	no	yes
Hyvärinen 2015	1	3	0.2	34	15	no	parallel	yes	no	no	no	yes	no	yes
Debnath 2021	1	5	0.238095	29.9	21	yes	one arm	no	no	yes	yes	yes	no	yes
Palaniappan 2021	1	3	0.6	38.6	5	yes	crossover	yes	no	no	no	yes	yes
Jackowska 2022	1	40	0.512821	47.77	78	yes	parallel	yes	yes	yes	yes	yes	no	yes
Janner 2018	1	25	0.510204		49	yes	crossover	yes	no	no	yes	no	yes	yes
Kaan 2021	1	42	0.677419	20.4	62	yes	crossover	yes		no	yes	yes	yes	yes
Kania 2021	1	20	0.740741	78.5	27	yes	parallel	yes	no	yes	yes	no	no
Keatch 2022	1	10	0.588235	37.8	17	yes		yes	no	yes	yes	yes		yes
Keute 2018	1	8	0.5	25.1	16	yes	crossover	yes	no	no	yes	yes		yes
Keute 2019-1	1	20	0.588235	23.1	34	yes	crossover	yes	no	no	no	yes	yes	yes
Keute 2019-2	1	16	0.727273	23.8	22	yes	crossover	yes	no	no	yes	yes	yes	yes
Keute 2019-3	1	6	0.181818	24.4	33	yes	crossover	yes	no	no	no	yes	yes	yes
Keute 2021	1	29	0.707317	23.8	41	yes	crossover	yes	no	no	no	yes	yes	yes
Koenig 2019	1	51	0.809524		63	no	crossover	yes	no	no	no	no	yes	yes
Kreisberg 2021	1	1	1	30	1	yes	case study	no		yes	no			yes
Alicart 2021	1	21	1	23.52	21	yes	crossover	yes	yes	no	no	yes	yes	yes
Antonino 2017	1	0	0	23	13	yes	crossover	yes	no	no	yes	yes	yes	yes
Baig 2019	1	2	0.166667	64.2	12	no	one arm	no	yes	yes		yes	yes	yes
Borges 2019a	1	16	0.262295	23.32	61	yes	parallel	yes	no	no	no	yes	no	yes
Borges 2019b	1	26	0.419355	24.77	62	yes	parallel	yes	no	no	yes	yes	no	yes
Borges 2019c	1	31	0.516667	23.62	60	yes	parallel	yes	no	no	yes	yes	no	yes
Borges 2020	1	9	0.28125	23.17	32	yes	crossover	yes	no	no	yes	yes	no	yes
Borges 2021	1	24	0.571429	23.2	42	yes	crossover	no	no	no	yes	yes	no	yes
Bretherton 2019a	1	6	0.428571	69.11	14	yes	crossover	yes	no	no	yes	yes	yes
Bretherton 2019b	1	13	0.351351	65.2	37	yes	one arm	no	no	no	yes	yes	yes
Bretherton 2019c	1	17	0.653846	64.12	26	yes	one arm	no	no	yes	yes	yes	yes
Burger 2020a	1		0		94	no	parallel	yes	yes	no	no	yes	yes	yes
Burger 2020b	1	27	0.9		30	yes	crossover	yes	no	no	no	yes	yes	yes
Burger 2020c	1	65	0.8125		80	yes	parallel	yes	no	no	no	yes	yes	yes
Capone 2021	1	6	0.315789	28.9	19	yes	crossover	yes	no	no	yes	yes	no	yes
Chen 2021	1	14	0.518519		27	yes	crossover	yes	no	no	yes	yes		yes
Clancy 2014	1	24	0.5		48	yes	parallel	yes	no	no	yes	yes	yes
Dalgleish 2021	1	4	0.4	56	10	yes	parallel	yes	no	no	yes	no	no
DeCouck 2017	1	15	0.5	37	30	yes	crossover	no	no	no	yes	yes	yes	yes
DeSmet 2021	1	64	0.771084	20.86	83	yes	crossover	yes	no	no	yes	yes	yes	yes
Dumoulin 2021	1	12	0.545455	27.32	22	yes	crossover	yes	yes	no	yes	yes	yes	yes
Fallgatter 2003	1	0	0	40	1	yes	case study	no		yes	no
Fallgatter 2005	1	23	0.589744	61.5	39	yes		no			no		yes
Fang 2016	1		0		49	no	parallel	yes	no	yes	yes	yes	no
Fang 2017	1	26	0.684211	40.35	38	no	parallel	yes	no	yes	yes	yes	yes
Farmer 2020	1	16	0.470588	29	34	yes	crossover	yes	no	no	yes	yes	yes	yes
Feng 2022	1	47	0.783333	31.72	60	no	one arm	no	no	yes	yes	no	yes
Ferstl 2021	1	47	0.573171	24.6	82	yes	crossover	no	yes	no	yes	yes
Frangos 2015	1	9	0.75	32.6	12	yes	one arm	yes		no		yes	yes	yes
Aranow 2020	2	18	1	45.7	18	no	parallel	yes	no	yes	yes	yes	no	yes
Badran 2018 (Trial 1)	2	7	0.466667	28.5	15	yes	crossover	yes	no	no	yes	no	no	yes
Badran 2018 (Trial 2)	2	10	0.5	25.65	20	yes	crossover	yes	no	no	yes	no	no	yes
Badran 2020	2	9	0.642857	42.5	14	no	one arm	no	no	yes	yes	yes	no	yes
Cao 2021	2	21	0.875	31.33	24	no	crossover	yes	no	no	yes	yes	yes	yes
Capone 2014	2	7	0.7	30.2	10	yes	crossover	no	yes	no		yes	no	yes
Capone 2017	2	5	0.357143	54.65	14	no	parallel	yes	yes	yes	yes	yes	no	yes
Chang 2021	2	18	0.5	59.02	36	no	parallel	yes	yes	yes	yes	yes	no	yes
Colzato 2018	2	22	0.6875	21.34	32	yes	crossover	yes	no	no	no	yes	no	yes
FRØKJÆR 2016	2	8	0.444444	51.6	18	yes	crossover	yes	yes	no	yes	yes	yes	yes
Geng 2022 (Study 1)	2	6	0.428571	23.42	14	yes	crossover	yes	no	no		yes	yes	yes
Geng 2022 (Study 2)	2	9	0.45	21.51	20	yes	one arm	no	no	no		yes	yes	yes
Gurtubay 2021	2	12	0.461538		26	yes	one arm	no	no	no	yes	no	no	yes
Hakon 2020	2		0	51.8	5	no	one arm	no	yes	yes	no	yes	yes	yes
Hong 2018	2	8	0.571429	57.6	14	no	parallel	no	no	no	no	yes	yes
Jacobs 2015	2		0	60.57	30	yes	crossover	yes			no	no	yes	yes
Jongkees 2018	2	32	0.8	22.4	40	yes	crossover	yes	no	no	no	yes	no	yes
Kaczmarczyk 2021	2	3	0.6	53.6	5	no	one arm	no	yes	yes	yes	yes
LEHTIMÄKI 2013	2		0		10	no	parallel	no	no	yes	yes	yes		yes
Merchant 2022	2	3	0.428571	9.5	7	no	open label pilot study	no	no	yes	yes	yes	no	yes
Pihlaja 2020	2	16	0.64	25.5	25	yes	crossover	yes		no	yes	yes	yes	yes
Sclocco 2019	2	9	0.5625	27	16	yes	parallel	no	no	no		yes	no	yes
Sclocco 2020	2	17	0.566667	29	30	yes	crossover	yes	no	yes	yes	no	no	yes
Sellaro 2015	2	40	0.888889	20.65	45	yes	parallel	yes	yes	no	no	yes	no	yes
Sellaro 2017	2	15	0.625	20.71	24	yes	crossover	yes	no	no	no	yes	no	yes
Shim 2015	2	9	0.3	58.47	30	no	parallel	no	no	yes	yes	yes	yes	yes
Steenbergen 2015	2	26	0.866667	19.8	30	yes	parallel	yes	no	no	no	yes	no	yes
Suk 2018	2	8	0.333333	44.58	24	no	one arm	no	no	yes	yes	yes	yes
Sun 2021	2	25	0.543478	20.39	46	yes	crossover	yes	no	yes	yes	yes	no	yes
Thakkar 2020	2	27	0.72973	21.12	37	yes	parallel	yes	no		yes	no	yes	yes
Tran 2018	2	11	0.458333	68.3	24	no	crossover	yes	yes	no	yes	yes	yes	yes
von Wrede 2019	2	1	1	24	1	no	case study	no	yes	yes	no
von Wrede 2021	2	8	0.571429		14	no	parallel	no	yes	no	yes	yes		yes
Warren 2019	2	18	0.75	22.6	24	yes	crossover	yes	no	no	no	yes	no	yes
Ylikoski 2020	2	67	0.391813		171	no	one arm	no	yes	yes	yes	yes	yes	yes
Aihua 2014	3		0		60	no	parallel	yes	no	yes	yes	yes	yes	no
Barbella 2018	3	10	0.5		20	no	crossover	no	no	yes	yes		yes
Bauer 2016 (25Hz)	3	45	0.592105	38.8	76	no	parallel	yes	yes	yes	yes	yes	yes	yes
Burger 2018	3	71	0.835294	21.01	85	yes	parallel	yes	no	no	no	yes	yes	yes
Burger 2019	3	78	0.804124		97	no	parallel	yes	no	no	no	yes	yes	yes
Busch 2012 (Active)	3	24	0.5	23.3	48	yes	crossover	yes	yes	no	yes	yes	yes	yes
Courties 2022	3	15	0.75		20	no	one arm	no	yes	yes	yes	yes	yes	yes
D’Agostini 2021	3	55	0.774648	23.09	71	yes	parallel	yes	no	no	yes	yes	yes	yes
Early 2018	3	1	1	58	1	no	case study	no	yes	yes				yes
Evensen 2021	3	13	0.65	49.4	20	no	one arm	no	yes	yes	yes	yes		yes
Hasan 2015	3	9	0.529412	36.5	17	no	parallel	yes	yes	yes	yes	yes	yes	yes
He 2013	3	3	0.214286	7.64	14	no	one arm	no	yes	yes	yes	yes		no
Hein 2013 (Study 1)	3	13	0.590909	45.6	22	no	parallel	yes	no	yes	yes	no		no
Hein 2013 (Study 2)	3	9	0.6	48.1	15	no	parallel	yes	no	yes	no	no		no
Huang 2014	3	51	0.708333	54.4	72	no	parallel	yes	no	yes	no	yes
Jiao 2020	3	60	0.833333	48.5	72	no	parallel	yes	no	yes	yes	yes		no
Kreuzer 2012, Kreuzer 2014 (Phase 1)	3	14	0.583333	59	24	no	one arm	no	yes	yes	yes	yes		yes
Kreuzer 2014 (Phase 2)	3		0		50	no	one arm	no	yes	yes	yes	yes
Kutlu 2020	3	60	1	39.02	60	no	parallel	yes	no	yes		no	no	no
Li 2022	3	31	0.516667	68.75	60	no	parallel	yes	no	yes	yes	yes	no	yes
Liu 2018	3	7	0.411765	27	17	no	one arm	no	no	yes	yes	no	yes	no
Machetanz 2021	3	8	0.615385	24	13	yes	parallel	no	no	no	yes	yes	no	yes
Manning 2019	3	2	0.4	26.4	5	no	one arm	no	yes	yes	yes	yes	yes	yes
Maraver 2020	3	39	0.906977	20	43	yes	crossover	yes	yes	no	no	yes	no	yes
Peijing 2014	3	20	0.4	25.2	50	no	one arm	no	no	yes	no	yes		yes
Polini 2022	3	7	0.7	37.2	10	no	one arm	no	no	yes				no
Redgrave 2018	3	3	0.230769	64.5	13	no	one arm	no	yes	yes	yes	yes	yes	yes
Ricci 2020	3	0	0	30.5	8	yes	crossover	yes	yes	no	yes	yes	no	yes
Rong 2015	3		0		144	no	parallel	yes	no	yes	no	yes		no
Rong 2016	3	117	0.510917	41.99	229	no	parallel	yes	no	yes	yes	yes	yes
Sabers 2021	3	23	0.621622		37	no	one arm	no	yes	yes	yes	yes	yes	yes
Song 2018 (Sham)	3	19	0.365385	53.7	52	no	parallel	no	no	yes		no		no
Stavrakis 2022	3	32	0.615385	70.05	52	no	parallel	yes	yes	yes	yes	yes	yes
Stefan 2012	3	639	63.9	37.7	10	no	one arm	no	yes	yes	no	no	no	yes
Straube 2015 (1Hz)	3	39	0.847826	41.55	46	no	parallel	yes	yes	yes	yes	yes	yes	yes
Ventura-Bort 2018	3	18	0.857143	20.3	21	yes	crossover	yes	no	no	yes	yes	no	yes
Wu 2020	3	8	0.380952	63.16	21	no	parallel	yes	no	yes	yes	yes	no	yes
Zhu 2021 (Active)	3	25	0.694444	44.2	36	no	parallel	yes	yes	yes	yes	yes		yes
Burger 2016	3	24	0.774194	21.5	31	yes	parallel	yes		no	no	yes		yes
D'Agostini 2022	3		0	21.74	66	yes	crossover	yes	no	no	yes	yes	yes	yes
Fischer 2018	3	18	0.857143	20.3	21	yes	crossover	yes	no	no	yes	yes	no	yes
Giraudier 2020	3	47	0.783333	23.39	60	yes	parallel	yes	no	no	yes	yes	no	yes
Konjusha 2022	3	37	0.822222	23.57	45	yes	crossover	yes	no	no	no	yes	no	yes
Sharon 2020	3	0	0	28.08	25	yes	crossover	yes	no	no	yes	yes	no	yes

## Sheet: regression analysis
Supplementary material 8: raw data for the regression analysis of the studies included in this manuscript. Number of events per person = (number of patients experiencing AE in active group)/(number of subjects in active group) percentage of females = (number of female subjects)/total number of subjects devices: 0 = off-label taVNS devices // 1 = specifically designed taVNS devices duration: 0 = t…
Author	number of patients experiencing AE in active group	number os subjects in active group	number of events per person	healthypopulation	Age (mean)	Number of female subjects	Number of subjects	percentage of female subjects	more females	devices	duration	sessions	intensity	frequency	pulsewidth	side
Aihua	4	30	0.133333	1	31.75		60	0		0	0	1	1	1	1	0
Aranow	0	12	0	1	45.7	18	18	1	1	0	0	1	1	1	0	1
Badran1				0	26.5	7	15	0.466667	0	0	0	0	1	1	0	1
Badran2				0	25.65	10	20	0.5	0	0	0	0	1	1	0	1
Badran	0	14	0	1	0.116	9	14	0.642857	1	0	0	1	1	1	0	1
Barbella	6	20	0.3	1	38.6	10	20	0.5	0		0	1	1		1
Bauer	32	37	0.864865	1	38.8	45	76	0.592105	1	1	1	1	1	1	1	1
Burger		18		0	21.5	24	31	0.774194	1	1		0	0	1		1
Burger		42		1		78	97	0.804124	1	1	0	0	0	1	1	1
Burger		48		0	21.01	71	85	0.835294	1	1	0	0	0	1	1	1
Busch	42	48	0.875	0	23.3	24	48	0.5	0	1	1	0	1	1	1	1
Cao	0	24	0	1	31.33	21	24	0.875	1	0	0	0	1	1	1	1
Capone	0	10	0	0	30.2	7	10	0.7	1		1	0		1	0	1
Capone	0	7	0	1	54.65	5	14	0.357143	0	0	1	1	1	1	0	1
Chang	0	18	0	1	59.02	18	36	0.5	0	0	1	1	1	1	0	1
Colzato		32		0	21.34	22	32	0.6875	1	1	0	0	0	1	0	1
Courties	13	20	0.65	1	69	15	20	0.75	1	0	1	1	1	1	1	1
D'Agostini		66		0	21.74		66	0		1	0	0	1	1	1	1
D’Agostini		32		0	23.09	55	71	0.774648	1	1	0	0	1	1	1	1
Early	1	1	1	1	58	1	1	1	1		1	1				1
Evensen	13	20	0.65	1	49.4	13	20	0.65	1	1	1	1	1	1		1
Fischer				0	20.3	18	21	0.857143	1	1	0	0	1	1	0	1
FRØKJÆR	0	18	0	0	51.6	8	18	0.444444	0	1	1	0	1	1	1	1
Geng1	0	14	0	0	23.42	6	14	0.428571	0	1	0	0		1	1	1
Geng2	0	20	0	0	21.51	9	20	0.45	0	1	0	0		1	1	1
Giraudier		uncertain		0	23.39	47	60	0.783333	1	1	0	0	1	1	0	1
Gurtubay	0	26	0	0		12	26	0.461538	0	0	0	0	1	0	0	1
Hakon				1	51.8	1	5	0.2	0	1	1	1	0	1	1	1
Hasan	8	10	0.8	1	36.5	9	17	0.529412	1	1	1	1	1	1	1	1
He	0	14	0	1	7.64	3	14	0.214286	0	0	0	1	1	1		0
Hein1				1	45.8	13	22	0.590909	1	1	0	1	1	0		0
Hein2				1	48.1	9	15	0.6	1	1	0	1	0	0		0
Hong				1	57.6	8	14	0.571429	1	0	0	0	0	1	1	1
Huang	2	36	0.0555556	1	54.4	51	72	0.708333	1	0	0	1	0	1
Jacobs	0	30	0	0	60.57	15	30	0.5	0	0			0	0	1	1
Jiao	4	36	0.111111	1	48.5	60	72	0.833333	1	0	0	1	1	1		0
Jongkees	0	40	0	0	22.4	32	40	0.8	1	1	0	0	0	1	0	1
Kaczmarczyk				1	53.6	3	5	0.6	1	1	1	1	1	1
Konjusha		45		0	23.57	37	45	0.822222	1	1	0	0	0	1	0	1
Kreuzer	18	24	0.75	1	59	14	24	0.583333	1	1	1	1	1	1		1
Kreuzer	40	50	0.8	1			50	0	0	1	1	1	1	1
Kutlu	0	24	0	1	39.02	60	60	1	1	0	0	1		0	0	0
LEHTIMÄKI	0	10	0	1			10	0	0	1	0	1	1	1		1
Li	2	30	0.0666667	1	68.75	31	60	0.516667	1	0	0	1	1	1	0	1
Liu	1	17	0.0588235	1	27	10	17	0.588235	1	0	0	1	1	0	1	0
Machetanz		7		0	24	8	13	0.615385	1	0	0	0	1	1	0	0
Manning	1	5	0.2	1	26.4	2	5	0.4	0	1	1	1	1	1	1	1
Maraver		43		0	20	39	43	0.906977	1	1	1	0	0	1	0	1
Merchant	0	7	0	1	9.5	3	7	0.428571	0	0	0	1	1	1	0	1
Peijing	3	50	0.06	1	25.2	20	50	0.4	0	0	0	1		1		1
Pihlaja	0	25	0	0	25.5	16	25	0.64	1	1		0	0	1	1	1
Polini	2	10	0.2	1	37.2	7	10	0.7	1		0	1				0
Redgrave	3	13	0.230769	1	64.5	3	13	0.230769	0	1	1	1	1	1	1	1
Ricci		8		0	30.5	0	8	0	0	0	1	0	1	1	0	1
Rong		98		1			144	0		0	0	1	0	1		0
Rong		91		1	41.99	117	160	0.73125	1	0	0	1	1	1	1
Sabers		37		1	40	23	37	0.621622	1	1	0	1	1	1	1	1
Sclocco	0	16	0	0	29	17	30	0.566667	1	0	0	1	1	1	0	1
Sclocco	0	30	0	0	27	9	16	0.5625	1	0	0	0		1	0	1
Sellaro	0	20	0	0	20.65	40	45	0.888889	1	1	`1	0	0	1	0	1
Sellaro	0	24	0	0	20.71	15	24	0.625	1	1	0	0	0	1	0	1
Sharon		25		0	28.08	0	25	0	0	1	0	0	1	1	0	1
Shim	0	30	0	1	58.47	9	30	0.3	0	0	0	1	1	1	1	1
Song	14	27	0.518519	1	53.7	19	52	0.365385	0	1	0	1		0		0
Stavrakis	0	26	0	1	70.05	32	52	0.615385	1	1	1	1	1	1	1
Steenbergen	0	15	0	0	19.8	26	30	0.866667	1	1	0	0	0	1	0	1
Stefan	3	10	0.3	1	37.7	6	10	0.6	1		1	1	0	0	0	1
Straube	18	24	0.75	1	41.55	39	46	0.847826	1	1	1	1	1	1	1	1
Straube	12	22	0.545455	1	41.55	39	40	0.975	1	1	1	1	1	1	1	1
Suk	0	24	0	1	44.58	8	24	0.333333	0	0	0	1	1	1	1
Sun	0	uncertain		0	20.39	25	46	0.543478	1	0	0	1	1	1	0	1
Széles	5	9	0.555556	0	50.7	4	9	0.444444	0	0	0	1	1	0	0	1
Thakkar	0	14	0	0	21055	27	37	0.72973	1		0		1	0	1	1
Tran		uncertain		1	68.3	11	24	0.458333	0	1	1	0	1	1	1	1
Ventura-Bort		21		0	20.3	18	21	0.857143	1	1	0	0	1	1	0	1
von Wrede		1		1	24	1	1	1	1	1	1	1	0
Warren	0	24	0	0	22.6	18	24	0.75	1	1	0	0	0	1	0	1
Wrede	0	14	0	1	41	8	14	0.571429	1	1	1	0	1	1		1
Wu	1	10	0.1	1	63.16	8	21	0.380952	0	0	0	1	1	1	0	1
Ylikoski	0	171	0	1	49	67	171	0.391813	0	1	1	1	1	1	1	1
Zhu	2	18	0.111111	1	44.2	25	36	0.694444	1	0	1	1	1	1

## Sheet: Legends
Abbreaviations and variables	Full terms and variable explanations
AE	Adverse events
SD	Standard deviation
Group 1	Studies did not report adverse events;
Group 2	Studies reported no adverse events;
Group 3	Studies that report at least one adverse event;
Number of events per person	Number of patients experiencing AE in active group/number of subjects in active group
Percentage of females	Number of female subjects/total number of subjects
Devices	0 = off-label taVNS devices; 1 = specifically designed taVNS devices
Duration	0 = taVNS session lasts less than 60 minutes; 1 = taVNS session lasts 60 minutes or more
Sessions	0 = 1-2 taVNS sessions; 1 = repeated taVNS sessions
Intensity	0 = defined intensity; 1 = adjustable intensity;
Frequency	0 = 1-20 Hz; 1 = 20-30 Hz
Pulse width	0 = 1-250 microsecs; 1 = >300 microsecs
Side	0 = bilateral; 1 = unilateral
Yes/no variables	0 = no; 1 = yes
